# Supplementary material for: PD1 is expressed on exhausted T cells as well as virus specific memory CD8+ T cells in the bone marrow of myeloma patients
Source: Oncotarget. 2018 Aug 10;9(62):32024–35. doi: 10.18632/oncotarget.25882 (PMC6112830; doi:10.18632/oncotarget.25882)
Supplement: Supplementary file 2 [file oncotarget-09-32024-s002.xlsx]

## Sheet: Ark2
Donor	date of diagnosis	date of sampling	sex	age	% PC	M protein (g/L)	Free light chains (mg/L)	M-protein type	CRP	Treatment status	lines of treatment	ISS score	Diagnosis	Relapse	cytogenetic
Patients included in Figure1A-E
1243	30062015	01072015	M	59	50		912	FLC λ	9	N		3	Myeloma, PLCL	N	del17 neg, t/4;14 ? (TF)
2798	2007	19092016	F	69	17	20		IgG λ	<5	N		ND	Myeloma	Y	del17 neg, t/4;14 neg
1557	16112015	03122015	M	66	17	7		IgG λ	ND	N		1	Myeloma	N	del17 neg, t/4;14 neg
1676	26012016	01022016	F	54	50	51		IgG λ	ND	N		2	Myeloma	N	del17 neg, t/4;14 neg
1675	18072012	01022016	F	56	62	67		IgA κ	ND	N		3	Myeloma	Y
1242	062015	30062015	F	67	15		1970	FLC λ	6	N		1	Myeloma	N	del17 neg, t/4;14 neg
1689*	10022016	08022016	M	47	95	56.3		IgG λ	21	N		ND	Myeloma	N	del17 neg, t/4;14 neg
874	12202011	18022015	F	56	20		152	FLC κ	<5	N		1	Myeloma	Y	del17 neg, t/4;14 pos
1704	22022016	22022016	M	65	29	15		IgA λ	ND	N		1	Myeloma	N	del17 neg, t/4;14 neg
1705	18022016	22022016	M	68	17	-	-	Non-secr	<5	N		1	Myeloma	N	del17 neg, t/4;14 neg
37*	2010	11022016	F	73	25		1050	FLC κ	<5	N	2: 1st MPT, 2nd CVD	1	Myeloma	Y	ND
57	2009	01072015	M	72	85	57		IgA κ	ND	N	2: 1st MPR, 2nd CVD	1	Myeloma	Y	t/4;14 pos 2010, del17 neg, t/4;14 neg 2015
204	2003	20012016	M	50	25	4		IgG λ	256	Y (RD)	4: 1st CD/HD-ASCT, 2nd CVD/2.HD-ASCT, 3rd CTPred, 4th RD	ND	Myeloma	Y	del17 neg, t/4;14 neg
1245	1072015	03072015	F	77	46	75.5		IgG κ	10	N	Newly diagnosed	ND	Myeloma	N	del17 neg, t/4;14 pos
1246*	2072015	02072015	F	62	29		989	FLC κ	ND	N		1	Myeloma	N	del17 neg, t/4;14 pos
1647	18012016	18012016	M	67	4	12		IgG κ	<5	N		2	Myeloma	N	TF
1664	01022016	01022016	F	73	10	32		IgG κ	<5	N		3	Myeloma	N	del17 neg, t/4;14 neg
1665	01022016	01022016	M	60	10	10.3		IgG λ	<5	N		1	Myeloma	N	del17 neg, t/4;14 neg
1706	26022016	23022016	M	71	22		911	FLC λ	<5	N		2	Myeloma	N	del17 neg, t/4;14 pos
257*	?	26032015	M	69	42	49		IgGk	ND	Y?		2	Myeloma	Y	del17 pos, t(4;14) neg
831*	08022015	25032015	M	59	10	1.6		IgGk	6	Y (CVD)	1: 1st CVD (under induction treatment prior to ASCT)	3	Myeloma	N
2861	16112016	11012016	M	68	17	40.8		IgG k	135	N		2	Myeloma	N	?
2838	09112011	20102016	M	49	20		10600	FLC k		Y		ND	Myeloma	Y	del17 neg, t/4;14 neg
2791	05092016	06092016	M	78	44	74.7		IgG k	159	N		ND	Myeloma	N	del17 neg, t/4;14 neg
2786*	29082016	31082016	M	75	40	31.9		IgG k	<5	N		2	Myeloma	N	del17 neg, t/4;14 neg
2805	21092016	22092016	M	65		54.6		IgA	ND	N		ND	Myeloma	N	del17 neg, t/4;14 neg
2813	03102016	03102016	F	48	2	10.7		IgG λ	<5	N	NA	NA	MGUS	NA
1833	11042016	11042016	F	58	53	4.5		IgAk	6.6	N		3	Myeloma	N	del17 neg, t/4;14 neg
Patients included in Figure2A
2838	09112011	020102016	M	50	20		10600	FLC k		Y		ND	Myeloma	Y	del17 neg, t/4;14 neg
2852	?	30102016	K	73	2	3						NA	MGUS	NA	del17 neg, t/4;14 pos
2813	03102016	03102016	K	48	2	10.7		IgG λ	<5	N	NA	NA	MGUS	NA	ND
2856	07112016	08112016	M	73	18		1920	FLC κ	<5	N	Newly diagnosed	ND	Myeloma	N	del17 neg, t/4;14 neg
2857	07112016	08112016	M	71	58	38.5		IgG κ	<5	N	Newly diagnosed	3	Myeloma	N	del17 neg, t/4;14 pos
2806	30092016	22092016	M	49	8				7	N		ND	MGUS (smouldering?)	N	ND
2800	20092016	19092016	M	67	40	7	219	IgA λ	ND	N		1	Myeloma	N
2799	20092016	20092016	M	60	32		1080	FLC λ	28	N		3	Myeloma	N
2791	05092016	06092016	M	78	44	74.7		IgG k	159	N		ND	Myeloma	N	del17 neg, t/4;14 neg
2792	16012014	05092016	F	62	25	23.5	1250	IgA κ	ND	N		3	Myeloma	Y	del17 neg, t(4;14) pos
2861	16112016	11012016	M	68	17	40.8		IgG k	135	N		2	Myeloma	N	?
2970	25012017	26012017	M	73	1	4		IgGλ	<5	N	NA	NA	MGUS	NA	ND
2805	21092016	22092016	M	65		54.6		IgA	ND	N		ND	Myeloma	N	del17 neg, t/4;14 neg
2798	2007	19092016	F	69	17	20		IgG λ	<5	N		ND	Myeloma	Y	del17 neg, t/4;14 neg
Patients included in Figure2BC
901	09032015	09032015	M	63	65	27.4		IgA k	<5	N	Newly diagnosed	1	Myeloma	N	del 17 sample error?, t(4;14) neg
951	16032015	18032015	M	59	20		545	FLC k	20	N	Newly diagnosed	1	Myeloma	N	del 17 neg, t(4;14) pos
831	08022015	25032015	M	59	20	1.6		IgG k	6	Y (CVD)	1: 1st CVD (under induction treatment prior to ASCT)	3	Myeloma	N	del 17 neg, t(4;14) neg
977	2013	26032015	F	54	?	47		IgG l				2	Myeloma
30	24012012	09042015	F	75	32	31.2		IgG l	<5	N	2: 1st MPT, 2nd RD	2	Myeloma	Y
220	21122011	14042015	F	74	6	0.9		IgA l	ND	Y (T)	1: 1st MPT (Thal maintenance)	2	Myeloma	Y
1029	17042015	15042015	M	51	11	31.8		IgG l	<5	N	Newly diagnosed	2	Myeloma	N
1030	?	17052015	M	49
1031	?	17052015	M	85	15
68	01102012	21042015	M	57	3		236	FLC l	ND	N	1: 1st CVD/HD-ASCT	2	Myeloma	Y
1035	02072015	21042015	F	61									Myeloma
1245	03072015	03072015	F	77	46	75.5		IgG k	10	N	Newly diagnosed	1	Myeloma	N	del17 neg, t/4;14 pos
1246	03072015	03072015	F	63	29	989		FLC k	ND			1	Myeloma	N
624	11112014	12112015	M	39	3	ND		IgG l	5			ND	MGUS	NA
625	?	12112014	F	61	8
653	20062014	25112014	M	64	34	14.3		IgG k	<5	N	No treatment indication at sample date	1	Myeloma	N	del17 neg, t(4;14) neg
Patients included in Figure 2D,E,F, S3B
311	?	23012017	F	51
2967	24012017	23012017	F	93	5	24.6		IgG k	7	N		2	Myeloma	N	del17 neg, t/4;14 neg
2841	30102016	24102016	M	65	16	33	1190	IgG k	1	Y	1.line	2	Myeloma	Y	del17neg,t(4;14)neg
2842	24102016	24102016	M	47		34		IgG k		N		ND	Myeloma	N	del17 neg, t/4;14 neg
2852	?	30102016	F	73	2	3							MGUS		del17 neg, t/4;14 pos
2970	25012017	29012017	M	73	1	4		IgGλ	<5	N	NA	NA	MGUS	NA	del17 neg, t/4;14 pos
2856	07112016	08112016	M	73	18		1920	FLC κ	<5	N	Newly diagnosed	ND	Myeloma	N	del17 neg, t/4;14 neg
2857	07112016	08112016	M	71	58	38.5		IgG κ	<5	N	Newly diagnosed	3	Myeloma	N	del17 neg, t/4;14 pos
2838	09112011	20102016	M	50	20		10600	FLC k		Y		ND	Myeloma	Y	del17 neg, t/4;14 neg
2861	16112016	11012016	M	68	17	40.8		IgG k	135	N		2	Myeloma	N	?
147	2013	11012017	M	64		10		IgA k	ND	Y		ND	Myeloma	?	del17 pos, t/4;14 neg
2942	20122013	11012017	F	76	60	30	331	IgGλ	1	N		1	Myeloma	Y	del17neg,t(4,14)neg
2943	11012017	11012018	F	83	45	7.1		IgG λ	<5	N		3	Myeloma	N	del17 neg, t/4;14 neg
2884	?	22112016	F	82
2894	?	24112016	M	67
Patients included in Figure 3ABC,S3AB, S4B
562	2014	09082016	F	63	7	8.9		IgA k	ND	y	6: 1st CVD/HD-ASCT 2nd RD, 3rd VD, 4th CarfDex 5th Dara, 6th CyDex,	1	Myeloma	Y	del17 neg, t/4;14 neg
2693	15082016	16082016	F	38	7	22.3		IgG k	ND	N		1?	MGUS	NA
2666	08082016	10082016	M	59	17	23.1		IgA λ	ND	N		2	Myeloma	N	del17 neg, t/4;14 neg
2752	?	18022016	M	54	14		1677	FLC κ	9.2	N		1	Myeloma	N
2838	9112011	20102016	M	50	20		10600	FLC k		Y		ND	Myeloma	Y	del17 neg, t/4;14 neg
2798	2007	19092016	F	69	17	20		IgG λ	<5	N		ND	Myeloma	Y	del17 neg, t/4;14 neg
2799	20092016	20092016	M	60	32		1080	FLC λ	28	N		3	Myeloma	N
2800	02092016	19092016	M	67	40	7	219	IgA λ	ND	N		1	Myeloma	N
3020	14032017	17032017	M	63	8	1.5		IgG k	ND	N		3	Myeloma	N	del17 neg, t/4;14 neg
3022	21052014	17032017	F	75	8	17	40	IgG k	1	N		1	MGUS	N	del17neg,t(4,14)neg
3121	?	09052017	M	64	3	0							not MGUS/myeloma
1256	?	05052017	M	77
828	08012013	05052017	M	60	10	7.8		IgG k					Myeloma		del17 neg, t/4;14 neg
3142	25042017	23052017	M	67	60	43		IgG k	ND	N		ND	Myeloma	N	del17 neg, t/4;14 neg
3122	30102012	12052017	M	61	40	31	k2310/ λ10	IgGk	9	Y	1	3	Myeloma	N	ND
2786	29082016	31082016	M	75	40	31.9		IgG k	<5	N		2	Myeloma	N	del17 neg, t/4;14 neg
Patients included in Figure 3J
3125	?	12052017	F	44	4	6.6		IgG λ	<5	N	NA	NA	MGUS	NA
3126	24042017	12052017	F	85	42	46	98	IgG λ	ND	Y	1.line	2	Myeloma	Y	del17neg,t(4,14)pos
3147	?	30052017
3249	?	12092017	M	40	85	75		IgA λ		N		3	Myeloma	N	del17 pos, t(4;14) neg
3259	17092017	21092017	F	53	90	ND	340	IgG λ	65	Y	1.line	3	Myeloma	N	del17neg,t(4;14)neg
3260	20092017	21092017	F	62	15	19	normal	IgG k	ND	N		1	Myeloma	N	del17neg,t(4,14)neg
Patients includen in Figure S3C
175	1999	25042016	M	67	34	31.5		IgG κ	ND	N	5: 1st VAD/HD-ASCT, 2nd CyDex/HD-ASCT, 3rd VD, 4th RD, 5th RD	ND	Myeloma	Y	2010 FISH neg
204	2003	20012016	M	50	25	4		IgG λ	256	Y (RD)	4: 1st CD/HD-ASCT, 2nd CVD/2.HD-ASCT, 3rd CTPred, 4th RD	ND	Myeloma	Y	del17 neg, t/4;14 neg
1407	2006	26042016	M	52	6	26		IgA	<5	Maintenance		ND	Myeloma	Y	FISH not ready
441	29032010	25042016	M	63	20	14		IgG λ	ND	N	1: 1st CVD/HD-ASCT	1	Myeloma	Y	del17 pos, t(4;14) neg
Patients included in Figure3A-G, S4C
1689	10022016	08022016	M	47	95	56.3		IgG λ	21	N		ND	Myeloma	N	del17 neg, t/4;14 neg
1703	18022016	19032016	M	74	52	20	4410	IgA λ	2	Y	1.line	3	Myeloma	N	del17 neg, t(4;14) neg
1704	22022016	22022016	M	65	29	15		IgA λ	ND	N		1	Myeloma	N	del17 neg, t/4;14 neg
1705	18022016	22022016	M	68	17	-	-	Non-secr	<5	N	ASCT	1	Myeloma	N	del17 neg, t/4;14 neg
1716	?	30032016					752	FLC k				2	Myeloma		del17 neg, t(4;14) neg
1706	26022016	23022016	M	71	22		911	FLC λ	<5	N		2	Myeloma	N	del17 neg, t/4;14 pos
Comments explanations
Treatment
MPT: melphalan, prednisone, thalidomide; RD: lenalidomide and dexamethasone; CVD: cyclophosphamide, bortezomib, dexamethasone; HD-ASCT: High-dose melphalan supported by autologous stem cells transplantation;
VAD: vincristine, doxorubicin, dexamethasone; CD: cyclophosphamide, dexamethasone; VD: bortezomib, dexamethasone, CarfDex: Carfilzomib, dexamethasone; Dara: daratumumab; CTP: cyclophosphamide thalidomide, prednisone,
N
No treatment at time of sampling
Relapse at time of sampling
Y-yes/N-no
ND
Not done
not applicable
